# Supplementary material for: Working Memory, Attention Control, and Vocabulary Retention in AI (ChatGPT)-Assisted Foreign Language Learning: A Structural Cognitive Modelling Approach
Source: J Intell. 2026 Apr 8;14(4):62. doi: 10.3390/jintelligence14040062 (PMC13117997; doi:10.3390/jintelligence14040062)
Supplement: Supplementary file 1 [file jintelligence-14-00062-s001.zip]

Archive with 1 entries (1 files):
- jintelligence-4171661-supplementary.pdf
